# Supplementary material for: Mechanical Properties of Colorectal Cancer Cells Determined by Dynamic Atomic Force Microscopy: A Novel Biomarker
Source: Cancers (Basel). 2022 Oct 15;14(20):5053. doi: 10.3390/cancers14205053 (PMC9600571; doi:10.3390/cancers14205053)
Supplement: Supplementary file 1 [file cancers-14-05053-s001.zip]

Archive with 1 entries (1 files):
- cancers-1910212-supplementary.pdf
